# Supplementary material for: A Practical Approach to Systemic Mastocytosis Complications in Cardiac Surgery: A Case Report and Systematic Review of the Literature
Source: J Clin Med. 2023 Feb 1;12(3):1156. doi: 10.3390/jcm12031156 (PMC9917416; doi:10.3390/jcm12031156)
Supplement: Supplementary file 1 [file jcm-12-01156-s001.zip]

Archive with 3 entries (3 files):
- Figure S1. 02_PRISMA_2020_flow_diagram_new_SRs_v2.pdf
- Table S1. 02_PRISMA_2020_checklist.pdf
- Table S2. 02_Search Strategy Table.pdf
